# Supplementary material for: Adherence and Effect of Home-Based Rehabilitation with Telemonitoring Support in Patients with Chronic Non-Specific Low Back Pain: A Pilot Study
Source: Int J Environ Res Public Health. 2023 Jan 13;20(2):1504. doi: 10.3390/ijerph20021504 (PMC9860722; doi:10.3390/ijerph20021504)
Supplement: Supplementary file 1 [file ijerph-20-01504-s001.zip]

Archive with 1 entries (1 files):
- ijerph-2076045-supplementary.pdf
